# Supplementary material for: Transcriptome Analysis Revealed the Dynamic and Rapid Transcriptional Reprogramming Involved in Cold Stress and Related Core Genes in the Rice Seedling Stage
Source: Int J Mol Sci. 2023 Jan 18;24(3):1914. doi: 10.3390/ijms24031914 (PMC9916315; doi:10.3390/ijms24031914)
Supplement: Supplementary file 1 [file ijms-24-01914-s001.zip]

Archive with 2 entries (2 files):
- supplement data file.xlsx
- supplement files.pdf
